# Supplementary material for: Prediction of Methylene Blue Removal by Nano TiO2 Using Deep Neural Network
Source: Polymers (Basel). 2021 Sep 15;13(18):3104. doi: 10.3390/polym13183104 (PMC8473325; doi:10.3390/polym13183104)
Supplement: Supplementary file 1 [file polymers-13-03104-s001.zip]

Archive with 1 entries (1 files):
- polymers-1379513-supplementary.pdf
